# Supplementary material for: Prevalence of Salmonella in Eggs from Conventional and Cage-Free Egg Production Systems and the Role of Consumers in Reducing Household Contamination
Source: Foods. 2023 Nov 28;12(23):4300. doi: 10.3390/foods12234300 (PMC10706720; doi:10.3390/foods12234300)
Supplement: Supplementary file 1 [file foods-12-04300-s001.zip]

Archive with 2 entries (2 files):
- foods-2701711-Supplementary Materials S1--Survey_Solis et al.pdf
- foods-2701711-supplementary-Table S1.pdf
